# Supplementary material for: Two new bamboo-feeding species of the genus Kirbyana Distant, 1906 from China (Hemiptera, Fulgoromorpha, Cixiidae)
Source: Zookeys. 2021 May 11;1037:1–14. doi: 10.3897/zookeys.1037.64653 (PMC8131345; doi:10.3897/zookeys.1037.64653)
Supplement: XML Treatment for Kirbyana [file zookeys.1037.64653-treatment1.xml]

<!DOCTYPE tp:taxon-treatment
  PUBLIC "-//TaxonX//DTD Taxonomic Treatment Publishing DTD v0 20100105//EN" "tax-treatment-NSO.dtd">
<tp:taxon-treatment xmlns:tp="http://www.plazi.org/taxpub"><tp:treatment-meta><kwd-group><label>Taxon classification</label><kwd><named-content xmlns:xlink="http://www.w3.org/1999/xlink" content-type="kingdom">Animalia</named-content></kwd><kwd><named-content xmlns:xlink="http://www.w3.org/1999/xlink" content-type="order">Hemiptera</named-content></kwd><kwd><named-content xmlns:xlink="http://www.w3.org/1999/xlink" content-type="family">Cixiidae</named-content></kwd></kwd-group><mixed-citation publication-type="journal"><person-group><name><surname>Zhi</surname><given-names>Yan</given-names></name><name><surname>Yang</surname><given-names>Lin</given-names></name><name><surname>Chen</surname><given-names>Xiang-Sheng</given-names></name></person-group><article-title>Two new bamboo-feeding species of the genus <italic><tp:taxon-name><tp:taxon-name-part taxon-name-part-type="genus" reg="Kirbyana">Kirbyana</tp:taxon-name-part></tp:taxon-name></italic> Distant, 1906 from China (<tp:taxon-name><tp:taxon-name-part taxon-name-part-type="order">Hemiptera</tp:taxon-name-part></tp:taxon-name>, <tp:taxon-name><tp:taxon-name-part taxon-name-part-type="infraorder">Fulgoromorpha</tp:taxon-name-part></tp:taxon-name>, <tp:taxon-name><tp:taxon-name-part taxon-name-part-type="family">Cixiidae</tp:taxon-name-part></tp:taxon-name>)</article-title><source>Zookeys</source><day>11</day><month>5</month><year>2021</year><volume>1037</volume><fpage>1</fpage><lpage>14</lpage><pub-id pub-id-type="doi">10.3897/zookeys.1037.64653</pub-id></mixed-citation></tp:treatment-meta><tp:nomenclature><label>Genus</label><tp:taxon-name><object-id xmlns:xlink="http://www.w3.org/1999/xlink" content-type="arpha" xlink:type="simple">BF32FA70-E30F-52EB-9BEE-16F47A65C7B6</object-id>
            <tp:taxon-name-part taxon-name-part-type="genus" reg="Kirbyana">Kirbyana</tp:taxon-name-part>
          </tp:taxon-name><tp:taxon-authority>Distant, 1906</tp:taxon-authority><tp:nomenclature-citation-list><tp:nomenclature-citation><tp:taxon-name>
                <tp:taxon-name-part taxon-name-part-type="genus" reg="Kirbya">Kirbya</tp:taxon-name-part>
              </tp:taxon-name><comment>Melichar, 1903: 37, preoccupied by <tp:taxon-name><tp:taxon-name-part taxon-name-part-type="genus" reg="Kirbya">Kirbya</tp:taxon-name-part></tp:taxon-name> Robineau-Desvoidy, 1830 (<tp:taxon-name><tp:taxon-name-part taxon-name-part-type="order">Diptera</tp:taxon-name-part></tp:taxon-name>).</comment></tp:nomenclature-citation><tp:nomenclature-citation><tp:taxon-name>
                <tp:taxon-name-part taxon-name-part-type="genus" reg="Kirbyana">Kirbyana</tp:taxon-name-part>
              </tp:taxon-name><comment>Distant, 1906a: 262, nom. nov. for <tp:taxon-name><tp:taxon-name-part taxon-name-part-type="genus" reg="Kirbya">Kirbya</tp:taxon-name-part></tp:taxon-name> Melichar, 1903.</comment></tp:nomenclature-citation><tp:nomenclature-citation><tp:taxon-name>
                <tp:taxon-name-part taxon-name-part-type="genus" reg="Kirbyella">Kirbyella</tp:taxon-name-part>
              </tp:taxon-name><comment>Kirkaldy, 1906: 248, synonymised by <xref ref-type="bibr" rid="B6">Distant 1906b</xref>: 274.</comment></tp:nomenclature-citation><tp:nomenclature-citation><tp:taxon-name>
                <tp:taxon-name-part taxon-name-part-type="genus" reg="Saccharias">Saccharias</tp:taxon-name-part>
              </tp:taxon-name><comment>Kirkaldy, 1907: 125, synonymised by <xref ref-type="bibr" rid="B10">Fennah 1980</xref>: 239.</comment></tp:nomenclature-citation><tp:nomenclature-citation><tp:taxon-name>
                <tp:taxon-name-part taxon-name-part-type="genus" reg="Commolenda">Commolenda</tp:taxon-name-part>
              </tp:taxon-name><comment>Distant, 1911: 741, synonymised by <xref ref-type="bibr" rid="B9">Fennah 1978</xref>: 211.</comment></tp:nomenclature-citation></tp:nomenclature-citation-list></tp:nomenclature><tp:treatment-sec sec-type="type species" id="SECID0ERKAC"><title>Type species.</title><p><italic><tp:taxon-name><tp:taxon-name-part taxon-name-part-type="genus" reg="Kirbya">Kirbya</tp:taxon-name-part> <tp:taxon-name-part taxon-name-part-type="species" reg="pagana">pagana</tp:taxon-name-part></tp:taxon-name></italic> Melichar, 1903 (original designation by Distant).</p></tp:treatment-sec><tp:treatment-sec sec-type="diagnosis" id="SECID0ECLAC"><title>Diagnosis.</title><p><bold><italic>Head</italic>.</bold> Head including eyes slightly narrower than pronotum. Vertex in profile horizontal, in same line as thorax, meeting frons abruptly nearly at 90°; subapical carina absent. Frons somewhat longer than broad or as long as wide; median carina present; anterior margin angularly emarginate or transverse; position of maximum width of frons more or less at the level of antennae. Median ocellus absent. Subapical segment of rostrum 2.5 times longer than apical segment.</p><p><bold><italic>Thorax</italic>.</bold> Pronotum very narrow, scarcely half as long as vertex in midline. Mesonotum nearly twice as long as pronotum and vertex together. Forewing with the eucarpian basal concavity of the anterior margin of the forewings, also slightly concave at node level. Hindwing with simple radius (R). Hind tibia lacking lateral spines. Metatibiotarsal formula: 6/8‒11/9‒11.</p><p><bold><italic>Male genitalia</italic>.</bold> Pygofer symmetrical and prolonged with symmetrical lateral lobes in lateral view. Medioventral process thumb-like in lateral view. Anal segment short and stout. Gonostyli relatively small and symmetrical. Aedeagus slender and endosoma of aedeagus with spinose processes.</p><p><bold><italic>Female genitalia</italic>.</bold> Ovipositor elongate, orthopteroid and slightly curved upwards; anal segment square or rectangular in dorsal view; 9<sup>th</sup> tergite without wax plate. Posterior vagina with sclerites.</p></tp:treatment-sec><tp:treatment-sec sec-type="distribution" id="SECID0EEMAC"><title>Distribution.</title><p>Australian and Oriental regions.</p><sec sec-type="Checklist and distributions of species of Kirbyana Distant" id="SECID0EJMAC"><title>Checklist and distributions of species of <italic><tp:taxon-name><tp:taxon-name-part taxon-name-part-type="genus" reg="Kirbyana">Kirbyana</tp:taxon-name-part></tp:taxon-name></italic> Distant</title><p><italic><tp:taxon-name><tp:taxon-name-part taxon-name-part-type="genus" reg="Kirbyana">K.</tp:taxon-name-part> <tp:taxon-name-part taxon-name-part-type="species" reg="aspina">aspina</tp:taxon-name-part></tp:taxon-name></italic> Zhi &amp; Chen, sp. nov.; China (Hunan).</p><p><italic><tp:taxon-name><tp:taxon-name-part taxon-name-part-type="genus" reg="Kirbyana">K.</tp:taxon-name-part> <tp:taxon-name-part taxon-name-part-type="species" reg="australis">australis</tp:taxon-name-part></tp:taxon-name></italic> (Muir, 1913); Australia (Northern Territory; Queensland).</p><p><italic><tp:taxon-name><tp:taxon-name-part taxon-name-part-type="genus" reg="Kirbyana">K</tp:taxon-name-part> <tp:taxon-name-part taxon-name-part-type="species" reg="deusta">deusta</tp:taxon-name-part></tp:taxon-name></italic> (Distant, 1911); Central India.</p><p><italic><tp:taxon-name><tp:taxon-name-part taxon-name-part-type="genus" reg="Kirbyana">K</tp:taxon-name-part> <tp:taxon-name-part taxon-name-part-type="species" reg="deventeri">deventeri</tp:taxon-name-part></tp:taxon-name></italic> (Kirkaldy, 1907); Indonesia (Java).</p><p><italic><tp:taxon-name><tp:taxon-name-part taxon-name-part-type="genus" reg="Kirbyana">K.</tp:taxon-name-part> <tp:taxon-name-part taxon-name-part-type="species" reg="furcata">furcata</tp:taxon-name-part></tp:taxon-name></italic> Zhi &amp; Chen, sp. nov.; China (Guangxi, Yunnan).</p><p><italic><tp:taxon-name><tp:taxon-name-part taxon-name-part-type="genus" reg="Kirbyana">K</tp:taxon-name-part> <tp:taxon-name-part taxon-name-part-type="species" reg="javana">javana</tp:taxon-name-part></tp:taxon-name></italic> Muir, 1913; Indonesia (Java).</p><p><italic><tp:taxon-name><tp:taxon-name-part taxon-name-part-type="genus" reg="Kirbyana">K</tp:taxon-name-part> <tp:taxon-name-part taxon-name-part-type="species" reg="lini">lini</tp:taxon-name-part></tp:taxon-name></italic> Tsaur &amp; Hsu, 2003; China (Taiwan).</p><p><italic><tp:taxon-name><tp:taxon-name-part taxon-name-part-type="genus" reg="Kirbyana">K</tp:taxon-name-part> <tp:taxon-name-part taxon-name-part-type="species" reg="pacifica">pacifica</tp:taxon-name-part></tp:taxon-name></italic> Emeljanov &amp; Hayashi, 2007; China (Taiwan), Japan (Ryukyu Islands).</p><p><italic><tp:taxon-name><tp:taxon-name-part taxon-name-part-type="genus" reg="Kirbya">K.</tp:taxon-name-part> <tp:taxon-name-part taxon-name-part-type="species" reg="pagana">pagana</tp:taxon-name-part></tp:taxon-name></italic> (Melichar, 1903); Sri Lanka (Peradeniya).</p><p><italic><tp:taxon-name><tp:taxon-name-part taxon-name-part-type="genus" reg="Kirbyana">K</tp:taxon-name-part> <tp:taxon-name-part taxon-name-part-type="species" reg="pratti">pratti</tp:taxon-name-part></tp:taxon-name></italic> Muir, 1913; Malaysia (Parit Buntar).</p><p><italic><tp:taxon-name><tp:taxon-name-part taxon-name-part-type="genus" reg="Kirbyana">K</tp:taxon-name-part> <tp:taxon-name-part taxon-name-part-type="species" reg="pratti">pratti</tp:taxon-name-part> <tp:taxon-name-part taxon-name-part-type="subspecies" reg="thyas">thyas</tp:taxon-name-part></tp:taxon-name></italic> Fennah, 1978; Vietnam (Cuc-phuong Province, Ninh Binh).</p></sec><sec sec-type="Key to the species (males) of Kirbyana Distant" id="SECID0EJBAE"><title>Key to the species (males) of <italic><tp:taxon-name><tp:taxon-name-part taxon-name-part-type="genus" reg="Kirbyana">Kirbyana</tp:taxon-name-part></tp:taxon-name></italic> Distant</title><table-wrap content-type="key" position="anchor" orientation="portrait"><table id="TID0ECIAC" rules="all"><tbody><tr><td rowspan="1" colspan="1">1</td><td rowspan="1" colspan="1">Anterior margin of vertex transverse</td><td rowspan="1" colspan="1">
                      <bold>2</bold>
                    </td></tr><tr><td rowspan="1" colspan="1">–</td><td rowspan="1" colspan="1">Anterior margin of vertex angularly excavated or incised at middle</td><td rowspan="1" colspan="1">
                      <bold>7</bold>
                    </td></tr><tr><td rowspan="1" colspan="1">2</td><td rowspan="1" colspan="1">Forewing with numerous small fuscous spots on basal half and several waved fuscous lines on apical half</td><td rowspan="1" colspan="1">
                      <bold><italic><tp:taxon-name><tp:taxon-name-part taxon-name-part-type="genus" reg="Kirbyana">K</tp:taxon-name-part> <tp:taxon-name-part taxon-name-part-type="species" reg="deusta">deusta</tp:taxon-name-part></tp:taxon-name></italic> (Distant, 1911)</bold>
                    </td></tr><tr><td rowspan="1" colspan="1">–</td><td rowspan="1" colspan="1">Forewing not so marked</td><td rowspan="1" colspan="1">
                      <bold>3</bold>
                    </td></tr><tr><td rowspan="1" colspan="1">3</td><td rowspan="1" colspan="1">Forewing with a transverse veinlet from M to CuA near Cu fork</td><td rowspan="1" colspan="1">
                      <bold>4</bold>
                    </td></tr><tr><td rowspan="1" colspan="1">–</td><td rowspan="1" colspan="1">Forewing without transverse veinlet from M to CuA near Cu fork</td><td rowspan="1" colspan="1">
                      <bold>5</bold>
                    </td></tr><tr><td rowspan="1" colspan="1">4</td><td rowspan="1" colspan="1">Forewing without transverse veinlet from MP3+4 to CuA1 (<xref ref-type="bibr" rid="B15">Löcker et al. 2010</xref>: fig. 6C)</td><td rowspan="1" colspan="1">
                      <bold><italic><tp:taxon-name><tp:taxon-name-part taxon-name-part-type="genus" reg="Kirbyana">K.</tp:taxon-name-part> <tp:taxon-name-part taxon-name-part-type="species" reg="australis">australis</tp:taxon-name-part></tp:taxon-name></italic> (Muir, 1913)</bold>
                    </td></tr><tr><td rowspan="1" colspan="1">–</td><td rowspan="1" colspan="1">Forewing with two transverse veinlets from MP3+4 to CuA1 (<xref ref-type="bibr" rid="B14">Kirkaldy 1907</xref>: fig. 1)</td><td rowspan="1" colspan="1">
                      <bold><italic><tp:taxon-name><tp:taxon-name-part taxon-name-part-type="genus" reg="Kirbyana">K</tp:taxon-name-part> <tp:taxon-name-part taxon-name-part-type="species" reg="deventeri">deventeri</tp:taxon-name-part></tp:taxon-name></italic> (Kirkaldy, 1907)</bold>
                    </td></tr><tr><td rowspan="1" colspan="1">5</td><td rowspan="1" colspan="1">Ventral margin of periandrium without spinous processes near base (<xref ref-type="bibr" rid="B17">Tsaur and Hsu 2003</xref>: fig. 2D)</td><td rowspan="1" colspan="1">
                      <bold><italic><tp:taxon-name><tp:taxon-name-part taxon-name-part-type="genus" reg="Kirbyana">K</tp:taxon-name-part> <tp:taxon-name-part taxon-name-part-type="species" reg="lini">lini</tp:taxon-name-part></tp:taxon-name></italic> Tsaur &amp; Hsu, 2003</bold>
                    </td></tr><tr><td rowspan="1" colspan="1">–</td><td rowspan="1" colspan="1">Ventral margin of periandrium with two spinous processes near base</td><td rowspan="1" colspan="1">
                      <bold>6</bold>
                    </td></tr><tr><td rowspan="1" colspan="1">6</td><td rowspan="1" colspan="1">One of the two basal processes of ventral margin of periandrium bifurcate (Fig. <xref ref-type="fig" rid="F5">5I, J, L</xref>)</td><td rowspan="1" colspan="1">
                      <bold><italic><tp:taxon-name><tp:taxon-name-part taxon-name-part-type="genus" reg="Kirbyana">K.</tp:taxon-name-part> <tp:taxon-name-part taxon-name-part-type="species" reg="furcata">furcata</tp:taxon-name-part></tp:taxon-name></italic> sp. nov.</bold>
                    </td></tr><tr><td rowspan="1" colspan="1">–</td><td rowspan="1" colspan="1">Both basal processes of ventral margin of periandrium unbifurcated (Fig. <xref ref-type="fig" rid="F2">2I, J, L</xref>)</td><td rowspan="1" colspan="1">
                      <bold><italic><tp:taxon-name><tp:taxon-name-part taxon-name-part-type="genus" reg="Kirbyana">K.</tp:taxon-name-part> <tp:taxon-name-part taxon-name-part-type="species" reg="aspina">aspina</tp:taxon-name-part></tp:taxon-name></italic> sp. nov.</bold>
                    </td></tr><tr><td rowspan="1" colspan="1">7</td><td rowspan="1" colspan="1">All tubercles of longitudinal veins in forewings colourless</td><td rowspan="1" colspan="1">
                      <bold><italic><tp:taxon-name><tp:taxon-name-part taxon-name-part-type="genus" reg="Kirbyana">K</tp:taxon-name-part> <tp:taxon-name-part taxon-name-part-type="species" reg="javana">javana</tp:taxon-name-part></tp:taxon-name></italic> Muir, 1913</bold>
                    </td></tr><tr><td rowspan="1" colspan="1">–</td><td rowspan="1" colspan="1">Some tubercles of longitudinal veins in forewings dark</td><td rowspan="1" colspan="1">
                      <bold>8</bold>
                    </td></tr><tr><td rowspan="1" colspan="1">8</td><td rowspan="1" colspan="1">Forewing with MP joining CuA with crossvein M<sub>3+4</sub>-CuA (<xref ref-type="bibr" rid="B8">Emeljanov and Hayashi 2007</xref>: fig. 25)</td><td rowspan="1" colspan="1">
                      <bold><italic><tp:taxon-name><tp:taxon-name-part taxon-name-part-type="genus" reg="Kirbyana">K</tp:taxon-name-part> <tp:taxon-name-part taxon-name-part-type="species" reg="pacifica">pacifica</tp:taxon-name-part></tp:taxon-name></italic> Emeljanov &amp; Hayashi, 2007</bold>
                    </td></tr><tr><td rowspan="1" colspan="1">–</td><td rowspan="1" colspan="1">Forewing with MP joining CuA directly without crossvein M<sub>3+4</sub>-CuA</td><td rowspan="1" colspan="1">
                      <bold>9</bold>
                    </td></tr><tr><td rowspan="1" colspan="1">9</td><td rowspan="1" colspan="1">Forewing with a series of black spots on the claval vein and the inner bifurcating veins; mesonotum with a small dark spot near base of each lateral carina</td><td rowspan="1" colspan="1">
                      <bold><italic><tp:taxon-name><tp:taxon-name-part taxon-name-part-type="genus" reg="Kirbya">K.</tp:taxon-name-part> <tp:taxon-name-part taxon-name-part-type="species" reg="pagana">pagana</tp:taxon-name-part></tp:taxon-name></italic> (Melichar, 1903)</bold>
                    </td></tr><tr><td rowspan="1" colspan="1">–</td><td rowspan="1" colspan="1">Forewing not so marked; mesonotum without a spot on each side near base of lateral carina</td><td rowspan="1" colspan="1">
                      <bold><italic><tp:taxon-name><tp:taxon-name-part taxon-name-part-type="genus" reg="Kirbyana">K</tp:taxon-name-part> <tp:taxon-name-part taxon-name-part-type="species" reg="pratti">pratti</tp:taxon-name-part></tp:taxon-name></italic> Muir, 1913</bold>
                    </td></tr></tbody></table></table-wrap></sec></tp:treatment-sec><tp:treatment-sec><!--Section generated to contain objects referenced in tp:taxon-treatment.--><fig id="F5" position="float" orientation="portrait"><object-id xmlns:xlink="http://www.w3.org/1999/xlink" content-type="doi" xlink:type="simple">10.3897/zookeys.1037.64653.figure5</object-id><object-id xmlns:xlink="http://www.w3.org/1999/xlink" content-type="arpha" xlink:type="simple">DB16E998-6BD1-5881-A1F9-9A833F15BAA8</object-id><label>Figure 5.</label><caption><p><italic><tp:taxon-name><tp:taxon-name-part taxon-name-part-type="genus" reg="Kirbyana">Kirbyana</tp:taxon-name-part> <tp:taxon-name-part taxon-name-part-type="species" reg="furcata">furcata</tp:taxon-name-part></tp:taxon-name></italic> sp. nov., male <bold>A</bold> head and thorax, dorsal view <bold>B</bold> face, ventral view <bold>C</bold> forewing <bold>D</bold> apex of left hind leg, ventral view <bold>E</bold> genitalia, lateral view <bold>F</bold> pygofer and gonostyli, ventral view <bold>G</bold> anal segment, dorsal view <bold>H</bold> gonostyli, inner lateral view <bold>I</bold> aedeagus, right side <bold>J</bold> aedeagus, left side <bold>K</bold> aedeagus, dorsal view <bold>L</bold> aedeagus, ventral view. Scale bars: 0.5 mm (<bold>A, B, E–L</bold>); 1.0 mm (<bold>C</bold>).</p></caption><graphic xmlns:xlink="http://www.w3.org/1999/xlink" xlink:href="zookeys-1037-001-g005.jpg" position="float" orientation="portrait" xlink:type="simple" id="oo_541285.jpg"><uri content-type="original_file" xlink:type="simple">https://binary.pensoft.net/fig/541285</uri></graphic></fig><fig id="F2" position="float" orientation="portrait"><object-id xmlns:xlink="http://www.w3.org/1999/xlink" content-type="doi" xlink:type="simple">10.3897/zookeys.1037.64653.figure2</object-id><object-id xmlns:xlink="http://www.w3.org/1999/xlink" content-type="arpha" xlink:type="simple">91A0D490-9033-5A05-B541-F00478D57C6B</object-id><label>Figure 2.</label><caption><p><italic><tp:taxon-name><tp:taxon-name-part taxon-name-part-type="genus" reg="Kirbyana">Kirbyana</tp:taxon-name-part> <tp:taxon-name-part taxon-name-part-type="species" reg="aspina">aspina</tp:taxon-name-part></tp:taxon-name></italic> sp. nov., male <bold>A</bold> head and thorax, dorsal view <bold>B</bold> face, ventral view <bold>C</bold> forewing <bold>D</bold> apex of left hind leg, ventral view <bold>E</bold> genitalia, lateral view <bold>F</bold> pygofer and gonostyli, ventral view <bold>G</bold> anal segment, dorsal view <bold>H</bold> gonostyli, inner lateral view <bold>I</bold> aedeagus, right side <bold>J</bold> aedeagus, left side <bold>K</bold> aedeagus, dorsal view <bold>L</bold> aedeagus, ventral view. Scale bars: 0.5 mm (<bold>A, B, E–L</bold>); 1.0 mm (<bold>C</bold>).</p></caption><graphic xmlns:xlink="http://www.w3.org/1999/xlink" xlink:href="zookeys-1037-001-g002.jpg" position="float" orientation="portrait" xlink:type="simple" id="oo_541282.jpg"><uri content-type="original_file" xlink:type="simple">https://binary.pensoft.net/fig/541282</uri></graphic></fig></tp:treatment-sec><ref-list><ref id="B6"><mixed-citation xmlns:xlink="http://www.w3.org/1999/xlink" xlink:type="simple"><person-group><name name-style="western"><surname>Distant</surname><given-names>WL</given-names></name></person-group> (<year>1906b</year>) <article-title>Bibliographical and nomenclatorial notes on the <tp:taxon-name><tp:taxon-name-part taxon-name-part-type="order">Rhynchota</tp:taxon-name-part></tp:taxon-name>.</article-title><source>The Entomologist</source><volume>39</volume>: <fpage>274</fpage>–<lpage>275</lpage>.</mixed-citation></ref><ref id="B10"><mixed-citation xmlns:xlink="http://www.w3.org/1999/xlink" xlink:type="simple"><person-group><name name-style="western"><surname>Fennah</surname><given-names>RG</given-names></name></person-group> (<year>1980</year>) <article-title>The genus <italic><tp:taxon-name><tp:taxon-name-part taxon-name-part-type="genus">Bajauana</tp:taxon-name-part></tp:taxon-name></italic> and two allied new genera in New Guinea (<tp:taxon-name><tp:taxon-name-part taxon-name-part-type="superfamily">Fulgoroidea</tp:taxon-name-part></tp:taxon-name>: <tp:taxon-name><tp:taxon-name-part taxon-name-part-type="family">Cixiidae</tp:taxon-name-part></tp:taxon-name>).</article-title><source>Pacific Insects</source><volume>22</volume>: <fpage>237</fpage>–<lpage>328</lpage>.</mixed-citation></ref><ref id="B9"><mixed-citation xmlns:xlink="http://www.w3.org/1999/xlink" xlink:type="simple"><person-group><name name-style="western"><surname>Fennah</surname><given-names>RG</given-names></name></person-group> (<year>1978</year>) <article-title><tp:taxon-name><tp:taxon-name-part taxon-name-part-type="superfamily">Fulgoroidea</tp:taxon-name-part></tp:taxon-name> (<tp:taxon-name><tp:taxon-name-part taxon-name-part-type="suborder">Homoptera</tp:taxon-name-part></tp:taxon-name>) from Vietnam.</article-title><source>Annales Zoologici (Warszawa)</source><volume>34</volume>(<issue>9</issue>): <fpage>207</fpage>–<lpage>279</lpage>.</mixed-citation></ref><ref id="B15"><mixed-citation xmlns:xlink="http://www.w3.org/1999/xlink" xlink:type="simple"><person-group><name name-style="western"><surname>Löcker</surname><given-names>B</given-names></name><name name-style="western"><surname>Fletcher</surname><given-names>MJ</given-names></name><name name-style="western"><surname>Gurr</surname><given-names>GM</given-names></name></person-group> (<year>2010</year>) <article-title>Taxonomic revision of the Australian <tp:taxon-name><tp:taxon-name-part taxon-name-part-type="tribe">Eucarpiini</tp:taxon-name-part></tp:taxon-name> (<tp:taxon-name><tp:taxon-name-part taxon-name-part-type="order">Hemiptera</tp:taxon-name-part></tp:taxon-name>: <tp:taxon-name><tp:taxon-name-part taxon-name-part-type="infraorder">Fulgoromorpha</tp:taxon-name-part></tp:taxon-name>: <tp:taxon-name><tp:taxon-name-part taxon-name-part-type="family">Cixiidae</tp:taxon-name-part></tp:taxon-name>) with the description of nine new species.</article-title><source>Zootaxa</source><volume>2425</volume>: <fpage>1</fpage>–<lpage>31</lpage>. <ext-link xlink:type="simple" ext-link-type="doi" xlink:href="10.11646/zootaxa.2425.1.1">https://doi.org/10.11646/zootaxa.2425.1.1</ext-link></mixed-citation></ref><ref id="B14"><mixed-citation xmlns:xlink="http://www.w3.org/1999/xlink" xlink:type="simple"><person-group><name name-style="western"><surname>Kirkaldy</surname><given-names>GW</given-names></name></person-group> (<year>1907</year>) <article-title>Descriptions et remarques sur quelques Homoptères de la famille des <tp:taxon-name>Fulgoroideae</tp:taxon-name> vivant sur la canne à sucre. Annales de la Société entomologique de Belgique.</article-title><source>Bruxelles</source><volume>51</volume>: <fpage>123</fpage>–<lpage>127</lpage>.</mixed-citation></ref><ref id="B17"><mixed-citation xmlns:xlink="http://www.w3.org/1999/xlink" xlink:type="simple"><person-group><name name-style="western"><surname>Tsaur</surname><given-names>SC</given-names></name><name name-style="western"><surname>Hsu</surname><given-names>TC</given-names></name></person-group> (<year>2003</year>) <article-title>The <tp:taxon-name><tp:taxon-name-part taxon-name-part-type="family">Cixiidae</tp:taxon-name-part></tp:taxon-name> of Taiwan, Part VII: Tribe <tp:taxon-name><tp:taxon-name-part taxon-name-part-type="tribe">Pintaliini</tp:taxon-name-part></tp:taxon-name> (<tp:taxon-name><tp:taxon-name-part taxon-name-part-type="order">Hemiptera</tp:taxon-name-part></tp:taxon-name>: <tp:taxon-name><tp:taxon-name-part taxon-name-part-type="superfamily">Fulgoroidea</tp:taxon-name-part></tp:taxon-name>).</article-title><source>Zoological Studies</source><volume>42</volume>(<issue>3</issue>): <fpage>431</fpage>–<lpage>443</lpage>.</mixed-citation></ref><ref id="B8"><mixed-citation xmlns:xlink="http://www.w3.org/1999/xlink" xlink:type="simple"><person-group><name name-style="western"><surname>Emeljanov</surname><given-names>AF</given-names></name><name name-style="western"><surname>Hayashi</surname><given-names>M</given-names></name></person-group> (<year>2007</year>) <article-title>New <tp:taxon-name><tp:taxon-name-part taxon-name-part-type="family">Cixiidae</tp:taxon-name-part></tp:taxon-name> (<tp:taxon-name><tp:taxon-name-part taxon-name-part-type="order">Hemiptera</tp:taxon-name-part></tp:taxon-name>, Auchenorrhycha) from the Ryukyus, Japan.</article-title><source>Japanese Journal of Systematic Entomology</source><volume>13</volume>(<issue>1</issue>): <fpage>127</fpage>–<lpage>140</lpage>.</mixed-citation></ref></ref-list></tp:taxon-treatment>
