# Supplementary material for: Two new bamboo-feeding species of the genus Kirbyana Distant, 1906 from China (Hemiptera, Fulgoromorpha, Cixiidae)
Source: Zookeys. 2021 May 11;1037:1–14. doi: 10.3897/zookeys.1037.64653 (PMC8131345; doi:10.3897/zookeys.1037.64653)
Supplement: XML Treatment for Kirbyana aspina [file zookeys.1037.64653-treatment2.xml]

<!DOCTYPE tp:taxon-treatment
  PUBLIC "-//TaxonX//DTD Taxonomic Treatment Publishing DTD v0 20100105//EN" "tax-treatment-NSO.dtd">
<tp:taxon-treatment xmlns:tp="http://www.plazi.org/taxpub"><tp:treatment-meta><kwd-group><label>Taxon classification</label><kwd><named-content xmlns:xlink="http://www.w3.org/1999/xlink" content-type="kingdom">Animalia</named-content></kwd><kwd><named-content xmlns:xlink="http://www.w3.org/1999/xlink" content-type="order">Hemiptera</named-content></kwd><kwd><named-content xmlns:xlink="http://www.w3.org/1999/xlink" content-type="family">Cixiidae</named-content></kwd></kwd-group><mixed-citation publication-type="journal"><person-group><name><surname>Zhi</surname><given-names>Yan</given-names></name><name><surname>Yang</surname><given-names>Lin</given-names></name><name><surname>Chen</surname><given-names>Xiang-Sheng</given-names></name></person-group><article-title>Two new bamboo-feeding species of the genus <italic><tp:taxon-name><tp:taxon-name-part taxon-name-part-type="genus" reg="Kirbyana">Kirbyana</tp:taxon-name-part></tp:taxon-name></italic> Distant, 1906 from China (<tp:taxon-name><tp:taxon-name-part taxon-name-part-type="order">Hemiptera</tp:taxon-name-part></tp:taxon-name>, <tp:taxon-name><tp:taxon-name-part taxon-name-part-type="infraorder">Fulgoromorpha</tp:taxon-name-part></tp:taxon-name>, <tp:taxon-name><tp:taxon-name-part taxon-name-part-type="family">Cixiidae</tp:taxon-name-part></tp:taxon-name>)</article-title><source>Zookeys</source><day>11</day><month>5</month><year>2021</year><volume>1037</volume><fpage>1</fpage><lpage>14</lpage><pub-id pub-id-type="doi">10.3897/zookeys.1037.64653</pub-id></mixed-citation></tp:treatment-meta><tp:nomenclature><tp:taxon-name><object-id xmlns:xlink="http://www.w3.org/1999/xlink" content-type="arpha" xlink:type="simple">DE2FE23F-CD21-5C4A-BCCC-6A41F7A299E2</object-id>
            <tp:taxon-name-part taxon-name-part-type="genus" reg="Kirbyana">Kirbyana</tp:taxon-name-part>
            <tp:taxon-name-part taxon-name-part-type="species" reg="aspina">aspina</tp:taxon-name-part>
            <object-id xmlns:xlink="http://www.w3.org/1999/xlink" content-type="zoobank" xlink:type="simple">http://zoobank.org/9FF2E020-333D-4CCD-AFED-FA322162E171</object-id>
          </tp:taxon-name><tp:taxon-authority>Zhi &amp; Chen</tp:taxon-authority><tp:taxon-status xmlns:xlink="http://www.w3.org/1999/xlink" xlink:type="simple">sp. nov.</tp:taxon-status><xref ref-type="fig" rid="F1">Figures 1</xref><xref ref-type="fig" rid="F2">, 2</xref><xref ref-type="fig" rid="F3">, 3</xref></tp:nomenclature><tp:treatment-sec sec-type="type material" id="SECID0EXPAE"><title>Type material.</title><p><bold><italic>Holotype</italic>:</bold> ♂, China: Hunan Province, Wugang City, Yunshan National Forest Park (<named-content xmlns:xlink="http://www.w3.org/1999/xlink" content-type="dwc:verbatimCoordinates" xlink:type="simple"><named-content content-type="geo-json" specific-use="{&#34;type&#34;:&#34;Point&#34;,&#34;coordinates&#34;:[110.616667,26.666667]}" id="NCID0EFQAE" xlink:type="simple">26°40'N, 110°37'E</named-content></named-content>), 5 June 2011, leg. Xiang-Sheng Chen; <bold><italic>Paratypes</italic></bold>: 8♂♂7♀♀, same data as holotype.</p></tp:treatment-sec><tp:treatment-sec sec-type="description" id="SECID0ENQAE"><title>Description.</title><p>Body length: male 5.6‒6.1 mm (<italic>N</italic> = 9), female 5.9‒6.5 mm (<italic>N</italic> = 7).</p><p><bold><italic>Coloration</italic>.</bold> General color light brown (Figs <xref ref-type="fig" rid="F1">1A–E</xref>, <xref ref-type="fig" rid="F3">3J, K</xref>). Eyes blackish brown, ocelli light yellow, semitransparent. Vertex generally yellowish white. Face generally dark brown; rostrum light brown. Pronotum with discal areas and mesonotum with area between lateral carinae yellowish white, lateral areas brown. Forewing light brown, semi-translucent. Stigma light brown. The basal half dotted with small dark brown spots and distal half with two large dark brown patches; small dark brown spots on the ends of longitudinal veins. Hind tibiae and abdominal sternites yellowish brown.</p><fig id="F1" position="float" orientation="portrait"><object-id xmlns:xlink="http://www.w3.org/1999/xlink" content-type="doi" xlink:type="simple">10.3897/zookeys.1037.64653.figure1</object-id><object-id xmlns:xlink="http://www.w3.org/1999/xlink" content-type="arpha" xlink:type="simple">46917CD0-B024-56BF-B124-CAC0648706AB</object-id><label>Figure 1.</label><caption><p><italic><tp:taxon-name><tp:taxon-name-part taxon-name-part-type="genus" reg="Kirbyana">Kirbyana</tp:taxon-name-part> <tp:taxon-name-part taxon-name-part-type="species" reg="aspina">aspina</tp:taxon-name-part></tp:taxon-name></italic> sp. nov., male <bold>A</bold> habitus, dorsal view <bold>B</bold> habitus, lateral view <bold>C</bold> head and thorax, dorsal view <bold>D</bold> face, ventral view <bold>E</bold> head, lateral view. Scale bars: 0.5 mm.</p></caption><graphic xmlns:xlink="http://www.w3.org/1999/xlink" xlink:href="zookeys-1037-001-g001.jpg" position="float" orientation="portrait" xlink:type="simple" id="oo_541281.jpg"><uri content-type="original_file" xlink:type="simple">https://binary.pensoft.net/fig/541281</uri></graphic></fig><p><bold><italic>Head and thorax</italic>.</bold> Vertex (Figs <xref ref-type="fig" rid="F1">1C</xref>, <xref ref-type="fig" rid="F2">2A</xref>) broad, 2.2 times wider than long; anterior margin truncated, posterior margin arched and recessed. Frons (Figs <xref ref-type="fig" rid="F1">1D</xref>, <xref ref-type="fig" rid="F2">2B</xref>) widest at the level of antennae, as long as wide; frontoclypeal suture nearly concave into an arch; middle carina with basal half absent; lateral carinae distinct and slight elevated. Rostrum distinctly surpassing hind coxae, subapical segment 2.5 times longer than apical segment. Pronotum (Figs <xref ref-type="fig" rid="F1">1C</xref>, <xref ref-type="fig" rid="F2">2A</xref>) 2.4 times longer than vertex; median carina indistinct, posterior margin nearly at right angle. Mesonotum 1.7 times longer than pronotum and vertex combined. Forewing (Fig. <xref ref-type="fig" rid="F2">2C</xref>) 2.4 times longer than wide, with 10 apical and 6 subapical cells; fork Sc+RP slightly basad of fork CuA<sub>1</sub>+CuA<sub>2</sub>, first crossvein r-m at same level of fork MP, RP two branches, MP with five terminals: MP<sub>11</sub>, MP<sub>12</sub>, MP<sub>2</sub>, MP<sub>3</sub> and MP<sub>4</sub>, fork MP<sub>1</sub>+MP<sub>2</sub> basad of fork MP<sub>3</sub>+MP<sub>4</sub>. Metatibiotarsal formula: 6/8–9/9, second segment of hind tarsus with four platellae (Fig. <xref ref-type="fig" rid="F2">2D</xref>).</p><fig id="F2" position="float" orientation="portrait"><object-id xmlns:xlink="http://www.w3.org/1999/xlink" content-type="doi" xlink:type="simple">10.3897/zookeys.1037.64653.figure2</object-id><object-id xmlns:xlink="http://www.w3.org/1999/xlink" content-type="arpha" xlink:type="simple">91A0D490-9033-5A05-B541-F00478D57C6B</object-id><label>Figure 2.</label><caption><p><italic><tp:taxon-name><tp:taxon-name-part taxon-name-part-type="genus" reg="Kirbyana">Kirbyana</tp:taxon-name-part> <tp:taxon-name-part taxon-name-part-type="species" reg="aspina">aspina</tp:taxon-name-part></tp:taxon-name></italic> sp. nov., male <bold>A</bold> head and thorax, dorsal view <bold>B</bold> face, ventral view <bold>C</bold> forewing <bold>D</bold> apex of left hind leg, ventral view <bold>E</bold> genitalia, lateral view <bold>F</bold> pygofer and gonostyli, ventral view <bold>G</bold> anal segment, dorsal view <bold>H</bold> gonostyli, inner lateral view <bold>I</bold> aedeagus, right side <bold>J</bold> aedeagus, left side <bold>K</bold> aedeagus, dorsal view <bold>L</bold> aedeagus, ventral view. Scale bars: 0.5 mm (<bold>A, B, E–L</bold>); 1.0 mm (<bold>C</bold>).</p></caption><graphic xmlns:xlink="http://www.w3.org/1999/xlink" xlink:href="zookeys-1037-001-g002.jpg" position="float" orientation="portrait" xlink:type="simple" id="oo_541282.jpg"><uri content-type="original_file" xlink:type="simple">https://binary.pensoft.net/fig/541282</uri></graphic></fig><p><bold><italic>Male genitalia</italic>.</bold> Pygofer (Fig. <xref ref-type="fig" rid="F2">2E, F</xref>) symmetrical, dorsal margin concave and U-shaped, slightly widened towards apex in ventral view; in lateral view, lateral lobes extended in an arc caudally, medioventral process triangular in ventral view. Anal segment (Fig. <xref ref-type="fig" rid="F2">2E, G</xref>) broad, dorsal margin almost straight, apical half of ventral margin convex, apical lobes round in lateral view; 1.7 times longer than wide in dorsal view; anal style strap-shaped, not beyond anal segment. Gonostyli (Fig. <xref ref-type="fig" rid="F2">2E, F, H</xref>) symmetrical in ventral view; in inner lateral view, base of ventral margin concave, dorsal margin bending inwards at a nearly right angle in the middle, apical part extended, apical margin round. Aedeagus (Fig. <xref ref-type="fig" rid="F2">2I–L</xref>) with total of five processes. On right side, apex of periandrium with a long spinous process, sinuous, apex directed right-dorsocephalically; basal 1/4 of ventral margin with two short spinous processes, the longer one straight, directed caudally, the shorter one slightly curved and apex directed ventrocaudally; apical 1/3 of ventral margin with a curved spinous process, apex directed apically. Endosoma moderately sclerotised, relatively short, generally curved dorsally. The left dorsal margin with a long spinous process, slightly curved, and apex directed ventrocephalically.</p><p><bold><italic>Female genitalia</italic>.</bold> Posterior margin of pregenital sternite concave. Tergite IX (Fig. <xref ref-type="fig" rid="F3">3A, D</xref>) moderately sclerotised, with length almost equal to width in caudal view. Anal tube (Fig. <xref ref-type="fig" rid="F3">3A, C</xref>) short, nearly rectangular, slightly widened towards apex, 1.5 times longer than wide in dorsal view; dorsal and ventral margins nearly straight in lateral view, anal styles strap-shaped. Gonapophysis VIII (Fig. <xref ref-type="fig" rid="F3">3E</xref>) elongate, and slightly curved upwards. Gonapophysis IX (Fig. <xref ref-type="fig" rid="F3">3F</xref>), distance ratio between middle tooth to apex and length of denticulate portion is 1.50. Gonoplac (Fig. <xref ref-type="fig" rid="F3">3G</xref>) rod-like, 3.7 times longer than wide. Posterior vagina (Fig. <xref ref-type="fig" rid="F3">3H, I</xref>) elongate. The ventral wall of posterior vagina with two nearly oblong sclerites basally; the dorsal wall with a small long sclerite in the middle aera.</p><fig id="F3" position="float" orientation="portrait"><object-id xmlns:xlink="http://www.w3.org/1999/xlink" content-type="doi" xlink:type="simple">10.3897/zookeys.1037.64653.figure3</object-id><object-id xmlns:xlink="http://www.w3.org/1999/xlink" content-type="arpha" xlink:type="simple">EA38D427-FCB4-5C6E-89FE-14D0F97698D6</object-id><label>Figure 3.</label><caption><p><italic><tp:taxon-name><tp:taxon-name-part taxon-name-part-type="genus" reg="Kirbyana">Kirbyana</tp:taxon-name-part> <tp:taxon-name-part taxon-name-part-type="species" reg="aspina">aspina</tp:taxon-name-part></tp:taxon-name></italic> sp. nov., <bold>A–I</bold> female <bold>A</bold> genitalia, lateral view <bold>B</bold> genitalia, ventral view <bold>C</bold> anal segment, dorsal view <bold>D</bold> tergite IX, caudal view <bold>E</bold> gonapophysis VIII and gonocoxa VIII, ventral view <bold>F</bold> gonapophysis IX, lateral view <bold>G</bold> gonoplac, lateral view <bold>H</bold> posterior vagina, dorsal view <bold>I</bold> posterior vagina, ventral view <bold>J, K</bold> mating. Scale bars: 0.5 mm.</p></caption><graphic xmlns:xlink="http://www.w3.org/1999/xlink" xlink:href="zookeys-1037-001-g003.jpg" position="float" orientation="portrait" xlink:type="simple" id="oo_541283.jpg"><uri content-type="original_file" xlink:type="simple">https://binary.pensoft.net/fig/541283</uri></graphic></fig></tp:treatment-sec><tp:treatment-sec sec-type="etymology" id="SECID0E4YAE"><title>Etymology.</title><p>The specific name is derived from the Latin word “<italic><tp:taxon-name><tp:taxon-name-part taxon-name-part-type="genus" reg="Kirbyana"/><tp:taxon-name-part taxon-name-part-type="species" reg="aspina">aspina</tp:taxon-name-part></tp:taxon-name></italic>”, referring to the apex of left side of periandrium without process.</p></tp:treatment-sec><tp:treatment-sec sec-type="host" id="SECID0ENZAE"><title>Host plant.</title><p>Bamboo (<tp:taxon-name><tp:taxon-name-part taxon-name-part-type="family">Poaceae</tp:taxon-name-part></tp:taxon-name>, <tp:taxon-name><tp:taxon-name-part taxon-name-part-type="tribe">Bambuseae</tp:taxon-name-part></tp:taxon-name>).</p></tp:treatment-sec><tp:treatment-sec sec-type="distribution" id="SECID0E4ZAE"><title>Distribution.</title><p>China (Hunan).</p></tp:treatment-sec><tp:treatment-sec sec-type="remarks" id="SECID0EC1AE"><title>Remarks.</title><p>The male genitalia of <italic><tp:taxon-name><tp:taxon-name-part taxon-name-part-type="genus" reg="Kirbyana">K.</tp:taxon-name-part> <tp:taxon-name-part taxon-name-part-type="species" reg="aspina">aspina</tp:taxon-name-part></tp:taxon-name></italic> sp. nov. is similar to <italic><tp:taxon-name><tp:taxon-name-part taxon-name-part-type="genus" reg="Kirbyana">K.</tp:taxon-name-part> <tp:taxon-name-part taxon-name-part-type="species" reg="furcata">furcata</tp:taxon-name-part></tp:taxon-name></italic> sp. nov., but diﬀers in: (1) endosoma with one spinous process (endosoma with three spinous processes in <italic><tp:taxon-name><tp:taxon-name-part taxon-name-part-type="genus" reg="Kirbyana">K.</tp:taxon-name-part> <tp:taxon-name-part taxon-name-part-type="species" reg="furcata">furcata</tp:taxon-name-part></tp:taxon-name></italic>); (2) base of ventral margin of the periandrium without a furcate process (base of ventral margin of periandrium with a long furcate process in <italic><tp:taxon-name><tp:taxon-name-part taxon-name-part-type="genus" reg="Kirbyana">K.</tp:taxon-name-part> <tp:taxon-name-part taxon-name-part-type="species" reg="furcata">furcata</tp:taxon-name-part></tp:taxon-name></italic>) (3) apical margin of gonostyli round in lateral view (the latter transversal).</p></tp:treatment-sec></tp:taxon-treatment>
