# Supplementary material for: Two new bamboo-feeding species of the genus Kirbyana Distant, 1906 from China (Hemiptera, Fulgoromorpha, Cixiidae)
Source: Zookeys. 2021 May 11;1037:1–14. doi: 10.3897/zookeys.1037.64653 (PMC8131345; doi:10.3897/zookeys.1037.64653)
Supplement: XML Treatment for Kirbyana furcata [file zookeys.1037.64653-treatment3.xml]

<!DOCTYPE tp:taxon-treatment
  PUBLIC "-//TaxonX//DTD Taxonomic Treatment Publishing DTD v0 20100105//EN" "tax-treatment-NSO.dtd">
<tp:taxon-treatment xmlns:tp="http://www.plazi.org/taxpub"><tp:treatment-meta><kwd-group><label>Taxon classification</label><kwd><named-content xmlns:xlink="http://www.w3.org/1999/xlink" content-type="kingdom">Animalia</named-content></kwd><kwd><named-content xmlns:xlink="http://www.w3.org/1999/xlink" content-type="order">Hemiptera</named-content></kwd><kwd><named-content xmlns:xlink="http://www.w3.org/1999/xlink" content-type="family">Cixiidae</named-content></kwd></kwd-group><mixed-citation publication-type="journal"><person-group><name><surname>Zhi</surname><given-names>Yan</given-names></name><name><surname>Yang</surname><given-names>Lin</given-names></name><name><surname>Chen</surname><given-names>Xiang-Sheng</given-names></name></person-group><article-title>Two new bamboo-feeding species of the genus <italic><tp:taxon-name><tp:taxon-name-part taxon-name-part-type="genus" reg="Kirbyana">Kirbyana</tp:taxon-name-part></tp:taxon-name></italic> Distant, 1906 from China (<tp:taxon-name><tp:taxon-name-part taxon-name-part-type="order">Hemiptera</tp:taxon-name-part></tp:taxon-name>, <tp:taxon-name><tp:taxon-name-part taxon-name-part-type="infraorder">Fulgoromorpha</tp:taxon-name-part></tp:taxon-name>, <tp:taxon-name><tp:taxon-name-part taxon-name-part-type="family">Cixiidae</tp:taxon-name-part></tp:taxon-name>)</article-title><source>Zookeys</source><day>11</day><month>5</month><year>2021</year><volume>1037</volume><fpage>1</fpage><lpage>14</lpage><pub-id pub-id-type="doi">10.3897/zookeys.1037.64653</pub-id></mixed-citation></tp:treatment-meta><tp:nomenclature><tp:taxon-name><object-id xmlns:xlink="http://www.w3.org/1999/xlink" content-type="arpha" xlink:type="simple">40321B7C-1521-5C38-AB80-F0206C1C644B</object-id>
            <tp:taxon-name-part taxon-name-part-type="genus" reg="Kirbyana">Kirbyana</tp:taxon-name-part>
            <tp:taxon-name-part taxon-name-part-type="species" reg="furcata">furcata</tp:taxon-name-part>
            <object-id xmlns:xlink="http://www.w3.org/1999/xlink" content-type="zoobank" xlink:type="simple">http://zoobank.org/2DD2C8C6-5FF9-490F-AE20-0C70C0FE3CDB</object-id>
          </tp:taxon-name><tp:taxon-authority>Zhi &amp; Chen</tp:taxon-authority><tp:taxon-status xmlns:xlink="http://www.w3.org/1999/xlink" xlink:type="simple">sp. nov.</tp:taxon-status><xref ref-type="fig" rid="F4">Figures 4</xref><xref ref-type="fig" rid="F5">, 5</xref></tp:nomenclature><tp:treatment-sec sec-type="type material" id="SECID0EF4AE"><title>Type material.</title><p><bold><italic>Holotype</italic>:</bold> ♂, China: Yunnan Province, Maguan County, Dulong Town, Jinzhuping Village (<named-content xmlns:xlink="http://www.w3.org/1999/xlink" content-type="dwc:verbatimCoordinates" xlink:type="simple"><named-content content-type="geo-json" specific-use="{&#34;type&#34;:&#34;Point&#34;,&#34;coordinates&#34;:[104.500000,22.933333]}" id="NCID0ET4AE" xlink:type="simple">22°56'N, 104°30'E</named-content></named-content>), 14 August 2017, leg. Yan Zhi, Qiang Luo and Nian Gong; <bold><italic>Paratypes</italic></bold>: 1♂1♀, Guangxi Zhuang Autonomous Region, Hechi City, Jinchengjiang Park (<named-content xmlns:xlink="http://www.w3.org/1999/xlink" content-type="dwc:verbatimCoordinates" xlink:type="simple"><named-content content-type="geo-json" specific-use="{&#34;type&#34;:&#34;Point&#34;,&#34;coordinates&#34;:[108.050000,24.683333]}" id="NCID0E54AE" xlink:type="simple">24°41'N, 108°3'E</named-content></named-content>), 17 July 2015, leg. Ying-Jian Wang.</p></tp:treatment-sec><tp:treatment-sec sec-type="description" id="SECID0ED5AE"><title>Description.</title><p>Body length: male 4.4‒5.3 mm (<italic>N</italic> = 2), female 5.2 mm (<italic>N</italic> = 1).</p><p><bold><italic>Coloration</italic>.</bold> General color light brown (Fig. <xref ref-type="fig" rid="F4">4A–E</xref>). Eyes blackish brown, ocelli light yellow, semitransparent. Vertex generally yellowish white. Face generally brown; rostrum light brown. Pronotum with discal areas and mesonotum with area between lateral carinae yellowish white, lateral areas brown. Forewing light brown, semi-translucent, the basal half dotted with small dark brown spots and distal half with two large dark brown patches; small dark brown spots on the ends of longitudinal veins; stigma light brown. Hind tibiae yellowish brown and abdominal sternites dark brown.</p><fig id="F4" position="float" orientation="portrait"><object-id xmlns:xlink="http://www.w3.org/1999/xlink" content-type="doi" xlink:type="simple">10.3897/zookeys.1037.64653.figure4</object-id><object-id xmlns:xlink="http://www.w3.org/1999/xlink" content-type="arpha" xlink:type="simple">3D58C145-3905-5F2D-9AA4-1336A0EED3B2</object-id><label>Figure 4.</label><caption><p><italic><tp:taxon-name><tp:taxon-name-part taxon-name-part-type="genus" reg="Kirbyana">Kirbyana</tp:taxon-name-part> <tp:taxon-name-part taxon-name-part-type="species" reg="furcata">furcata</tp:taxon-name-part></tp:taxon-name></italic> sp. nov., male <bold>A</bold> habitus, dorsal view <bold>B</bold> habitus, lateral view <bold>C</bold> head and thorax, dorsal view <bold>D</bold> face, ventral view <bold>E</bold> head, lateral view. Scale bars: 0.5 mm.</p></caption><graphic xmlns:xlink="http://www.w3.org/1999/xlink" xlink:href="zookeys-1037-001-g004.jpg" position="float" orientation="portrait" xlink:type="simple" id="oo_541284.jpg"><uri content-type="original_file" xlink:type="simple">https://binary.pensoft.net/fig/541284</uri></graphic></fig><p><bold><italic>Head and thorax</italic>.</bold> Vertex (Figs <xref ref-type="fig" rid="F4">4C</xref>, <xref ref-type="fig" rid="F5">5A</xref>) broad, 1.7 times wider than long; anterior margin truncated, posterior margin arched and recessed. Frons (Figs <xref ref-type="fig" rid="F4">4D</xref>, <xref ref-type="fig" rid="F5">5B</xref>) widest slightly below the level of antennae, 1.1 times as long as wide; frontoclypeal suture nearly concave into an arch; middle carina with basal half absent; lateral carinae distinct and slight elevated. Pronotum (Figs <xref ref-type="fig" rid="F4">4C</xref>, <xref ref-type="fig" rid="F5">5A</xref>) 1.8 times longer than vertex; median carina indistinct, posterior margin nearly at right angle. Mesonotum 1.6 times longer than pronotum and vertex combined. Forewing (Fig. <xref ref-type="fig" rid="F5">5C</xref>) 2.5 times longer than wide, with 11 apical and 6 subapical cells; fork Sc+RP basad of fork CuA<sub>1</sub>+CuA<sub>2</sub>, first crossvein r-m slightly basad of fork MP, RP two branches, MP with five terminals: MP<sub>11</sub>, MP<sub>12</sub>, MP<sub>2</sub>, MP<sub>3</sub> and MP<sub>4</sub>, fork MP<sub>1</sub>+MP<sub>2</sub> basad of fork MP<sub>3</sub>+MP<sub>4</sub>. Metatibiotarsal formula: 6/9/9, second segment of hind tarsus with four platellae (Fig. <xref ref-type="fig" rid="F5">5D</xref>).</p><fig id="F5" position="float" orientation="portrait"><object-id xmlns:xlink="http://www.w3.org/1999/xlink" content-type="doi" xlink:type="simple">10.3897/zookeys.1037.64653.figure5</object-id><object-id xmlns:xlink="http://www.w3.org/1999/xlink" content-type="arpha" xlink:type="simple">DB16E998-6BD1-5881-A1F9-9A833F15BAA8</object-id><label>Figure 5.</label><caption><p><italic><tp:taxon-name><tp:taxon-name-part taxon-name-part-type="genus" reg="Kirbyana">Kirbyana</tp:taxon-name-part> <tp:taxon-name-part taxon-name-part-type="species" reg="furcata">furcata</tp:taxon-name-part></tp:taxon-name></italic> sp. nov., male <bold>A</bold> head and thorax, dorsal view <bold>B</bold> face, ventral view <bold>C</bold> forewing <bold>D</bold> apex of left hind leg, ventral view <bold>E</bold> genitalia, lateral view <bold>F</bold> pygofer and gonostyli, ventral view <bold>G</bold> anal segment, dorsal view <bold>H</bold> gonostyli, inner lateral view <bold>I</bold> aedeagus, right side <bold>J</bold> aedeagus, left side <bold>K</bold> aedeagus, dorsal view <bold>L</bold> aedeagus, ventral view. Scale bars: 0.5 mm (<bold>A, B, E–L</bold>); 1.0 mm (<bold>C</bold>).</p></caption><graphic xmlns:xlink="http://www.w3.org/1999/xlink" xlink:href="zookeys-1037-001-g005.jpg" position="float" orientation="portrait" xlink:type="simple" id="oo_541285.jpg"><uri content-type="original_file" xlink:type="simple">https://binary.pensoft.net/fig/541285</uri></graphic></fig><p><bold><italic>Male genitalia</italic>.</bold> Pygofer (Fig. <xref ref-type="fig" rid="F5">5E, F</xref>) symmetrical, dorsal margin concave and U-shaped, slightly widened towards apex and concaved medially in ventral view; in lateral view, lateral lobes trapezoidally extended caudally, medioventral process round in ventral view. Anal segment (Fig. <xref ref-type="fig" rid="F5">5E, G</xref>) broad, dorsal margin almost straight, apical half of ventral margin convex, apical lobes round in lateral view; 1.5 times longer than wide in dorsal view; anal style strap-shaped, not beyond anal segment. Gonostyli (Fig. <xref ref-type="fig" rid="F5">5E, F, H</xref>) symmetrical in ventral view; in inner lateral view, base of ventral margin concave, dorsal margin bending inwards at a nearly right angle in the middle, apical part extended, apical margin transversal. Aedeagus (Fig. <xref ref-type="fig" rid="F5">5I–L</xref>) with total of seven processes. On right side, apex of periandrium with a long spinous process, sinuous, apex directed right-ventrocephalically; base of ventral margin with a long furcate process, one ramus large, apex strongly curved and directed dorsocaudally, the other ramus rather small; a shorter curved spinous process on ventral margin near base, apex directed dorsocaudally; apex of periandrium with a medium-sized spinous process, slightly curved and directed ventrocephalically. Endosoma moderately sclerotised, relatively short, generally curved dorsally. Three spinous processes on or near the apex, the right one medium-sized, slightly curved and directed ventrocephalically; the middle one on the dorsal margin, longest and straight, apex directed right-ventrocephalically; the left one extremely short, apex directed cephalad.</p></tp:treatment-sec><tp:treatment-sec sec-type="etymology" id="SECID0EDEAG"><title>Etymology.</title><p>The specific name is derived from the Latin word “<italic><tp:taxon-name><tp:taxon-name-part taxon-name-part-type="genus" reg="Kirbyana"/><tp:taxon-name-part taxon-name-part-type="species" reg="furcata">furcata</tp:taxon-name-part></tp:taxon-name></italic>”, referring to the base of ventral margin of periandrium with a long furcate process.</p></tp:treatment-sec><tp:treatment-sec sec-type="host" id="SECID0ETEAG"><title>Host plant.</title><p>Bamboo (<tp:taxon-name><tp:taxon-name-part taxon-name-part-type="family">Poaceae</tp:taxon-name-part></tp:taxon-name>, <tp:taxon-name><tp:taxon-name-part taxon-name-part-type="tribe">Bambuseae</tp:taxon-name-part></tp:taxon-name>).</p></tp:treatment-sec><tp:treatment-sec sec-type="distribution" id="SECID0EDFAG"><title>Distribution.</title><p>China (Guangxi, Yunnan).</p></tp:treatment-sec><tp:treatment-sec sec-type="remarks" id="SECID0EIFAG"><title>Remarks.</title><p>This species can be distinguished from the other species of the genus by the following characters: ventral margin of periandrium with three spinous process, two on base and one on apex; apex of periandrium with a long spinous process on the right side; endosoma with three spinous processes on or near the apex.</p></tp:treatment-sec></tp:taxon-treatment>
